# Supplementary material for: Microstructural Design of Ba0.5La0.5Co0.5Fe0.5O3 Perovskite Ceramics
Source: Materials (Basel). 2021 Aug 18;14(16):4656. doi: 10.3390/ma14164656 (PMC8398124; doi:10.3390/ma14164656)
Supplement: Supplementary file 1 [file materials-14-04656-s001.zip]

Archive with 1 entries (1 files):
- materials-1326418-supplementary.pdf
